# Supplementary material for: Baseline-Dependent Immunometabolic Responses During Prolonged Intermittent Fasting: A Secondary Integrative Analysis
Source: Nutrients. 2026 Jun 17;18(12):1954. doi: 10.3390/nu18121954 (PMC13304944; doi:10.3390/nu18121954)
Supplement: Supplementary file 1 [file nutrients-18-01954-s001.zip]

Archive with 3 entries (3 files):
- Figure_S1_mRNA_Trajectories.tiff
- Figure_S2_Cluster_Dendrogram.png
- nutrients-4354479-supplementary.xlsx
