# Supplementary material for: Baseline-Dependent Immunometabolic Responses During Prolonged Intermittent Fasting: A Secondary Integrative Analysis
Source: Nutrients. 2026 Jun 17;18(12):1954. doi: 10.3390/nu18121954 (PMC13304944; doi:10.3390/nu18121954)
Supplement: Supplementary file 1 [file nutrients-18-01954-s001.zip › nutrients-4354479-supplementary.xlsx]

## Sheet: Sheet 1
Category	Variable	N	Mean_Delta	SD_Delta	CI_low	CI_high	Cohens_d	p_value	FDR
mRNA transcripts	ULK1 (mRNA)	24	5.71375	5.53788	3.37531	8.05219	1.03176	4.07464e-05	0.000203732
mRNA transcripts	ATG5 (mRNA)	25	0.3968	0.431216	0.218803	0.574797	0.920187	0.000114564	0.000248601
mRNA transcripts	p53 (mRNA)	24	4.50473	4.66357	2.53548	6.47399	0.965941	9.07583e-05	0.000248601
mRNA transcripts	p21 (mRNA)	25	-0.7016	0.767804	-1.01853	-0.384666	-0.913775	0.0001243	0.000248601
mRNA transcripts	NLRP3 (mRNA)	25	1.9024	1.6944	1.20299	2.60181	1.12276	8.87039e-06	8.87039e-05
mRNA transcripts	IL1B (mRNA)	24	1.27583	1.83159	0.502419	2.04925	0.69657	0.00238525	0.00397542
mRNA transcripts	TNFA (mRNA)	25	1.2972	4.49438	-0.557991	3.15239	0.288627	0.161909	0.207255
mRNA transcripts	ASC (mRNA)	25	-0.1604	0.561111	-0.392015	0.0712153	-0.285861	0.165804	0.207255
mRNA transcripts	p16 (mRNA)	25	-0.084	0.453735	-0.271292	0.103292	-0.18513	0.363842	0.404269
mRNA transcripts	BECN1 (mRNA)	25	-0.0684	0.631273	-0.328977	0.192177	-0.108352	0.592977	0.592977
Circulating proteins	TNFα (protein)	24	-16.0708	14.0815	-22.0169	-10.1247	-1.14127	1.09003e-05	0.000109003
Circulating proteins	IL-6 (protein)	24	-0.37375	2.03762	-1.23416	0.48666	-0.183425	0.37818	0.756359
Circulating proteins	IL-1β (protein)	24	-0.449167	6.63113	-3.24925	2.35091	-0.0677361	0.743017	0.825574
Circulating proteins	IL-8 (protein)	24	1.14042	10.5202	-3.30187	5.5827	0.108403	0.600467	0.825574
Circulating proteins	IL-10 (protein)	24	0.115	1.51019	-0.522695	0.752695	0.0761496	0.712523	0.825574
Circulating proteins	IL-12 (protein)	24	-0.305	2.34962	-1.29716	0.687157	-0.129808	0.531101	0.825574
Circulating proteins	MMP-9 (protein)	25	-1855.06	4387.77	-3666.24	-43.878	-0.42278	0.045106	0.112765
Circulating proteins	IGF-1 (protein)	25	-74.7243	6111.21	-2597.31	2447.86	-0.0122274	0.951756	0.951756
Circulating proteins	β-NGF (protein)	25	0.4396	0.845431	0.0906231	0.788577	0.519971	0.0157095	0.0785476
Circulating proteins	GDNF (protein)	25	-0.8888	1.98546	-1.70836	-0.0692431	-0.447655	0.0347445	0.112765
